# Supplementary material for: Mesoscopic Mapping of Visual Pathway in a Female 5XFAD Mouse Model of Alzheimer’s Disease
Source: Cells. 2022 Dec 2;11(23):3901. doi: 10.3390/cells11233901 (PMC9740259; doi:10.3390/cells11233901)
Supplement: Supplementary file 1 [file cells-11-03901-s001.zip]

Archive with 1 entries (1 files):
- cells-1957008-supplementary.pdf
